# Supplementary material for: Whole-exome sequencing of primary plasma cell leukemia discloses heterogeneous mutational patterns
Source: Oncotarget. 2015 May 25;6(19):17543–58. doi: 10.18632/oncotarget.4028 (PMC4627327; doi:10.18632/oncotarget.4028)
Supplement: Supplementary file 5 [file oncotarget-06-17543-s005.xls]

## Sheet: Suppl File 4
Supplementary File 4. List of CNA regions identified by Excavator software, starting from WES data.
Sample	Chr	Start	End	Size (Kb)	Segment Mean	Call	CN state
PCL-016	1	4772359	7527925	2755.57	-0.836013	-1	1-copy loss
PCL-016	1	20931476	24529021	3597.55	-0.892174	-1	1-copy loss
PCL-016	1	40124975	64038237	23913.3	-0.891897	-1	1-copy loss
PCL-016	1	65613626	67591513	1977.89	-0.876237	-1	1-copy loss
PCL-016	1	70257784	70905017	647.233	-0.908892	-1	1-copy loss
PCL-016	1	92327114	93544939	1217.83	-0.834655	-1	1-copy loss
PCL-016	1	145826995	212870354	67043.4	0.522728	1	1-copy gain
PCL-016	11	92086915	107431557	15344.6	-0.868788	-1	1-copy loss
PCL-016	13	19427325	115091032	95663.7	-0.867783	-1	1-copy loss
PCL-016	14	106384256	106950849	566.593	-5.28105	-2	2-copy loss
PCL-018	11	69462835	134257637	64794.8	0.417154	1	1-copy gain
PCL-018	13	19427325	80107524	60680.2	-0.770928	-1	1-copy loss
PCL-018	14	23378747	76349136	52970.4	-0.764436	-1	1-copy loss
PCL-018	14	106384256	106950849	566.593	-2.5233	-2	2-copy loss
PCL-018	17	6089	20407507	20401.4	-0.729565	-1	1-copy loss
PCL-018	20	68379	23966360	23898	-0.588035	-1	1-copy loss
PCL-018	22	43243578	51237573	7993.99	-0.722694	-1	1-copy loss
PCL-019	1	48825349	65351982	16526.6	-0.620564	-1	1-copy loss
PCL-019	1	65613626	66839128	1225.5	0.427308	1	1-copy gain
PCL-019	1	66999937	67453193	453.256	-0.749331	-1	1-copy loss
PCL-019	1	67467572	68962716	1495.14	0.366698	1	1-copy gain
PCL-019	1	70225966	107691075	37465.1	-0.659941	-1	1-copy loss
PCL-019	1	109366248	110278172	911.924	0.390161	1	1-copy gain
PCL-019	1	110280133	118168236	7888.1	-0.655722	-1	1-copy loss
PCL-019	1	151542189	156954179	5411.99	0.348734	1	1-copy gain
PCL-019	1	179561142	181022760	1461.62	0.327363	1	1-copy gain
PCL-019	1	200583489	204410644	3827.16	0.594735	1	1-copy gain
PCL-019	1	209768359	237057756	27289.4	0.410528	1	1-copy gain
PCL-019	1	238090832	249212072	11121.2	0.394767	1	1-copy gain
PCL-019	2	62081135	62363084	281.949	-0.707302	-1	1-copy loss
PCL-019	2	236403114	243102287	6699.17	-0.604186	-1	1-copy loss
PCL-019	3	99357480	109128945	9771.47	-0.615852	-1	1-copy loss
PCL-019	3	115561364	150690353	35129	0.406032	1	1-copy gain
PCL-019	3	150690833	151112549	421.716	-0.637172	-1	1-copy loss
PCL-019	3	151129180	175345126	24215.9	0.403861	1	1-copy gain
PCL-019	3	175473106	178525191	3052.09	-4.62168	-2	2-copy loss
PCL-019	3	178543460	179134312	590.852	-0.67957	-1	1-copy loss
PCL-019	3	180320063	180381714	61.651	-0.576236	-1	1-copy loss
PCL-019	3	180397180	180705991	308.811	0.441524	1	1-copy gain
PCL-019	3	185633936	187088971	1455.04	0.466599	1	1-copy gain
PCL-019	3	187386880	197894644	10507.8	-0.634283	-1	1-copy loss
PCL-019	8	116555	53599469	53482.9	-0.639547	-1	1-copy loss
PCL-019	9	20981554	32553732	11572.2	-0.978888	-1	1-copy loss
PCL-019	9	34610910	34997725	386.815	-0.655457	-1	1-copy loss
PCL-019	9	77112575	77400915	288.34	-5.70873	-2	2-copy loss
PCL-019	11	74442018	74705659	263.641	-0.544828	-1	1-copy loss
PCL-019	11	76804793	77301167	496.374	-0.745959	-1	1-copy loss
PCL-019	11	77991796	102102293	24110.5	-0.657718	-1	1-copy loss
PCL-019	11	102188247	102398328	210.081	-4.21977	-2	2-copy loss
PCL-019	11	102398600	108535940	6137.34	-0.625231	-1	1-copy loss
PCL-019	12	13768124	14664544	896.42	-0.826138	-1	1-copy loss
PCL-019	12	89983449	105764853	15781.4	-0.641728	-1	1-copy loss
PCL-019	13	30814649	61989407	31174.8	-0.646113	-1	1-copy loss
PCL-019	14	19378082	20404293	1026.21	-0.621113	-1	1-copy loss
PCL-019	14	26916629	31676455	4759.83	-0.647465	-1	1-copy loss
PCL-019	14	32545265	68331787	35786.5	-0.657785	-1	1-copy loss
PCL-019	14	71865088	90510259	18645.2	-0.667481	-1	1-copy loss
PCL-019	14	91738832	93717903	1979.07	-0.657836	-1	1-copy loss
PCL-019	14	106384256	106950849	566.593	-3.11539	-2	2-copy loss
PCL-019	16	97278	10576593	10479.3	-0.626787	-1	1-copy loss
PCL-019	16	10624614	32896346	22271.7	0.473545	1	1-copy gain
PCL-019	16	34404281	78466516	44062.2	-0.658211	-1	1-copy loss
PCL-019	16	81819667	83829412	2009.74	-0.589967	-1	1-copy loss
PCL-019	16	87636816	90142293	2505.48	-0.609836	-1	1-copy loss
PCL-019	17	6089	4925695	4919.61	-0.660122	-1	1-copy loss
PCL-019	17	6716260	16049775	9333.51	-0.683491	-1	1-copy loss
PCL-019	17	19186644	21194819	2008.17	-0.646674	-1	1-copy loss
PCL-019	19	111137	28284023	28172.9	0.454607	1	1-copy gain
PCL-026	1	149369333	149398506	29.173	-2.77593	-2	2-copy loss
PCL-026	1	149576576	249212072	99635.5	0.436768	1	1-copy gain
PCL-026	13	21950651	115091032	93140.4	-0.823	-1	1-copy loss
PCL-026	14	106384256	106950849	566.593	-3.82024	-2	2-copy loss
PCL-026	16	46504544	78466516	31962	-0.794452	-1	1-copy loss
PCL-038	1	45092019	118657998	73566	-0.870973	-1	1-copy loss
PCL-038	5	140601	45695995	45555.4	0.530758	1	1-copy gain
PCL-038	8	7308254	7842724	534.47	-1.18273	-1	1-copy loss
PCL-038	8	11971552	12049318	77.766	-6.1589	-2	2-copy loss
PCL-038	9	139250219	141111589	1861.37	0.425821	1	1-copy gain
PCL-038	12	66765590	67072777	307.187	-0.98636	-1	1-copy loss
PCL-038	13	19427325	115091032	95663.7	-0.956345	-1	1-copy loss
PCL-038	19	111137	5941674	5830.54	0.387132	1	1-copy gain
PCL-017	1	14595	121312129	121298	-0.379178	-1	1-copy loss
PCL-017	1	145301770	249212072	103910	0.425714	1	1-copy gain
PCL-017	2	97860617	98128057	267.44	-0.648175	-1	1-copy loss
PCL-017	3	195012489	196098839	1086.35	-0.474839	-1	1-copy loss
PCL-017	9	69651411	141111589	71460.2	0.482465	1	1-copy gain
PCL-017	10	74385833	75519959	1134.13	-0.730109	-1	1-copy loss
PCL-017	13	19427325	115091032	95663.7	-0.63691	-1	1-copy loss
PCL-017	14	24026232	102966628	78940.4	-0.690989	-1	1-copy loss
PCL-017	14	102973738	103802413	828.675	-2.55805	-2	2-copy loss
PCL-017	14	103803099	106950849	3147.75	-0.674287	-1	1-copy loss
PCL-017	15	62145674	63125765	980.091	-0.645757	-1	1-copy loss
PCL-017	15	71952970	95995094	24042.1	-0.718113	-1	1-copy loss
PCL-017	16	97278	11445057	11347.8	-0.632897	-1	1-copy loss
PCL-017	16	46504544	78466516	31962	-0.657689	-1	1-copy loss
PCL-017	17	1248314	14248918	13000.6	-0.595684	-1	1-copy loss
PCL-017	18	66342678	77960703	11618	-0.701022	-1	1-copy loss
PCL-017	19	42177960	42411428	233.468	0.35549	1	1-copy gain
PCL-017	19	47111525	47354111	242.586	-0.763699	-1	1-copy loss
PCL-017	21	9907812	14982783	5074.97	-0.431345	-1	1-copy loss
PCL-020	4	0	191154276	191154	4n	2	2-copy gain
PCL-020	5	0	180915260	180915	4n	2	2-copy gain
PCL-020	8	0	146364022	146364	4n	2	2-copy gain
PCL-020	9	0	141213431	141213	4n	2	2-copy gain
PCL-020	11	0	135006516	135007	4n	2	2-copy gain
PCL-020	12	0	133851895	133852	4n	2	2-copy gain
PCL-020	13	19042436	115169878	96127.4	4n	2	2-copy gain
PCL-020	18	0	78077248	78077.2	4n	2	2-copy gain
PCL-020	19	0	59128983	59129	4n	2	2-copy gain
PCL-020	20	0	63025520	63025.5	4n	2	2-copy gain
PCL-020	22	16256613	51304566	35048	4n	2	2-copy gain
PCL-020	21	9907812	10951346	1043.53	3n	1	1-copy gain
PCL-020	21	10951347	48129895	37178.5	4n	2	2-copy gain
PCL-020	17	6089	20217676	20211.6	3n	1	1-copy gain
PCL-020	17	20217677	81195210	60977.5	4n	2	2-copy gain
PCL-020	16	0	46504543	46504.5	4n	2	2-copy gain
PCL-020	16	46504544	90142293	43637.7	3n	1	1-copy gain
PCL-020	15	20083862	22742995	2659.13	4n	2	2-copy gain
PCL-020	15	22742996	23303875	560.879	5n	3	3-copy gain
PCL-020	15	23303876	44855248	21551.4	4n	2	2-copy gain
PCL-020	15	44855249	102516571	57661.3	5n	3	3-copy gain
PCL-020	14	19378082	20019985	641.903	5n	3	3-copy gain
PCL-020	14	20019986	106950849	86930.9	4n	2	2-copy gain
PCL-020	10	0	46246964	46247	4n	2	2-copy gain
PCL-020	10	46246965	47758874	1511.91	5n	3	3-copy gain
PCL-020	10	47758875	135534747	87775.9	4n	2	2-copy gain
PCL-020	7	193386	11582666	11389.3	3n	1	1-copy gain
PCL-020	7	11582667	29915510	18332.8	4n	2	2-copy gain
PCL-020	7	29915511	43769055	13853.5	3n	1	1-copy gain
PCL-020	7	43769056	44611211	842.155	4n	2	2-copy gain
PCL-020	7	44611212	55588793	10977.6	3n	1	1-copy gain
PCL-020	7	55588794	137686596	82097.8	4n	2	2-copy gain
PCL-020	7	137686597	138266478	579.881	3n	1	1-copy gain
PCL-020	7	138266479	138738260	471.781	4n	2	2-copy gain
PCL-020	7	138738261	139878249	1139.99	3n	1	1-copy gain
PCL-020	7	139878250	147600733	7722.48	4n	2	2-copy gain
PCL-020	7	147600734	148709349	1108.62	3n	1	1-copy gain
PCL-020	7	148709350	155556607	6847.26	4n	2	2-copy gain
PCL-020	7	155556608	156979621	1423.01	3n	1	1-copy gain
PCL-020	7	156979622	159138663	2159.04	4n	2	2-copy gain
PCL-020	6	0	71190665	71190.7	4n	2	2-copy gain
PCL-020	6	71190666	76782236	5591.57	5n	3	3-copy gain
PCL-020	6	76782237	171115067	94332.8	3n	1	1-copy gain
PCL-020	3	0	118620643	118621	4n	2	2-copy gain
PCL-020	3	118620644	120315256	1694.61	3n	1	1-copy gain
PCL-020	3	120315257	174951856	54636.6	4n	2	2-copy gain
PCL-020	3	174951857	197894644	22942.8	3n	1	1-copy gain
PCL-020	2	0	243199373	243199	4n	2	2-copy gain
PCL-020	1	0	47012397	47012.4	4n	2	2-copy gain
PCL-020	1	47012398	111148178	64135.8	3n	1	1-copy gain
PCL-020	1	111148179	114092193	2944.01	4n	2	2-copy gain
PCL-020	1	114092194	118168236	4076.04	3n	1	1-copy gain
PCL-020	1	118168237	143767512	25599.3	4n	2	2-copy gain
PCL-020	1	143767513	147416161	3648.65	5n	3	3-copy gain
PCL-020	1	147416162	149576575	2160.41	4n	2	2-copy gain
PCL-020	1	149576576	249212072	99635.5	5n	3	3-copy gain
PCL-027	1	114646282	115615576	969.294	0.628685	1	1-copy gain
PCL-027	6	1624740	2245700	620.96	-1.01309	-1	1-copy loss
PCL-027	6	35544890	36654317	1109.43	0.55696	1	1-copy gain
PCL-027	7	74582424	74991299	408.875	-4.50083	-2	2-copy loss
PCL-027	8	681182	2092983	1411.8	-0.876673	-1	1-copy loss
PCL-027	8	4852090	39203471	34351.4	-0.837174	-1	1-copy loss
PCL-027	8	39380370	40755272	1374.9	-0.806926	-1	1-copy loss
PCL-027	8	43002148	48196649	5194.5	-0.926762	-1	1-copy loss
PCL-027	9	115760409	116798618	1038.21	0.539018	1	1-copy gain
PCL-027	10	93440	26223129	26129.7	-0.886572	-1	1-copy loss
PCL-027	10	27293848	29578074	2284.23	0.546499	1	1-copy gain
PCL-027	10	30600815	32635901	2035.09	-0.821335	-1	1-copy loss
PCL-027	11	68854626	69950180	1095.55	0.477423	1	1-copy gain
PCL-027	14	19378082	20404293	1026.21	-0.559393	-1	1-copy loss
PCL-027	14	105686436	105995798	309.362	0.508603	1	1-copy gain
PCL-027	14	106384256	106950849	566.593	-0.469418	-1	1-copy loss
PCL-027	15	20740232	22413927	1673.69	0.352296	1	1-copy gain
PCL-027	16	46504544	47007515	502.971	1.30173	2	2-copy gain
PCL-027	16	47116576	51185129	4068.55	-0.858399	-1	1-copy loss
PCL-027	16	52472898	57051042	4578.14	1.3171	2	2-copy gain
PCL-027	16	57054765	57673394	618.629	-0.931399	-1	1-copy loss
PCL-027	16	57752322	67575406	9823.08	-0.826158	-1	1-copy loss
PCL-027	16	67605108	68420531	815.423	-0.854835	-1	1-copy loss
PCL-027	16	68573694	70972587	2398.89	1.48518	2	2-copy gain
PCL-027	16	70975630	73127516	2151.89	-0.80724	-1	1-copy loss
PCL-027	16	74330783	77224995	2894.21	1.2974	2	2-copy gain
PCL-027	16	77225451	81946261	4720.81	-0.892069	-1	1-copy loss
PCL-027	16	82101880	84024166	1922.29	1.287	2	2-copy gain
PCL-027	16	84115432	85722501	1607.07	-0.904354	-1	1-copy loss
PCL-027	16	85741398	87437453	1696.06	1.24279	2	2-copy gain
PCL-027	16	87441896	87874708	432.812	0.656758	1	1-copy gain
PCL-027	16	87885392	88110559	225.167	-1.01479	-1	1-copy loss
PCL-027	16	88923548	89940130	1016.58	-0.830552	-1	1-copy loss
PCL-027	17	5372035	9281919	3909.88	-0.84557	-1	1-copy loss
PCL-027	17	12032529	12913958	881.429	-0.850299	-1	1-copy loss
PCL-027	19	9785733	10909204	1123.47	0.522137	1	1-copy gain
PCL-027	21	34012034	35154367	1142.33	0.582464	1	1-copy gain
PCL-030	1	51204580	53074327	1869.75	-0.759824	-1	1-copy loss
PCL-030	1	154226470	156084762	1858.29	-0.943624	-1	1-copy loss
PCL-030	5	131663032	134367081	2704.05	-0.885642	-1	1-copy loss
PCL-030	5	153760099	157243789	3483.69	-0.941273	-1	1-copy loss
PCL-030	5	158585230	159504034	918.804	-0.798005	-1	1-copy loss
PCL-030	7	193386	33313503	33120.1	-0.895534	-1	1-copy loss
PCL-030	8	24809467	26212066	1402.6	-1.28778	-1	1-copy loss
PCL-030	8	41166562	43053038	1886.48	0.496729	1	1-copy gain
PCL-030	8	139278015	139926048	648.033	-0.810866	-1	1-copy loss
PCL-030	9	66501328	69256840	2755.51	0.423343	1	1-copy gain
PCL-030	10	47908099	48355115	447.016	1.45522	2	2-copy gain
PCL-030	12	208345	133781212	133573	-0.86776	-1	1-copy loss
PCL-030	13	19427325	115091032	95663.7	-0.76442	-1	1-copy loss
PCL-030	15	20740232	22742996	2002.76	0.704323	1	1-copy gain
PCL-030	16	34712424	90142293	55429.9	-0.826687	-1	1-copy loss
PCL-030	17	6089	15133746	15127.7	-0.803169	-1	1-copy loss
PCL-030	17	15604509	17184518	1580.01	0.75347	1	1-copy gain
PCL-030	20	26188867	37853294	11664.4	-0.848373	-1	1-copy loss
PCL-032	1	108114887	121312129	13197.2	-0.761741	-1	1-copy loss
PCL-032	1	145248853	249212072	103963	0.470896	1	1-copy gain
PCL-032	2	157181728	191390046	34208.3	-0.752949	-1	1-copy loss
PCL-032	5	140601	10638209	10497.6	0.374429	1	1-copy gain
PCL-032	5	94206158	180687560	86481.4	-0.561557	-1	1-copy loss
PCL-032	6	96463966	170893567	74429.6	-0.785771	-1	1-copy loss
PCL-032	10	47758874	48355115	596.241	1.44036	2	2-copy gain
PCL-032	13	19427325	115091032	95663.7	-0.692256	-1	1-copy loss
PCL-032	14	19378082	106950849	87572.8	-0.852276	-1	1-copy loss
PCL-032	21	9907812	14421317	4513.51	-0.571286	-1	1-copy loss
PCL-035	8	116555	37597923	37481.4	-0.913489	-1	1-copy loss
PCL-035	12	50222156	50824315	602.159	-0.92907	-1	1-copy loss
PCL-035	14	19378082	20010171	632.089	0.792354	1	1-copy gain
PCL-035	14	65390776	66209385	818.609	-0.802653	-1	1-copy loss
PCL-035	14	67849235	86090875	18241.6	-0.864936	-1	1-copy loss
PCL-035	16	64981343	65605750	624.407	-0.83716	-1	1-copy loss
PCL-035	17	34497308	34756972	259.664	-1.06153	-1	1-copy loss
PCL-035	20	68379	18794701	18726.3	-0.883024	-1	1-copy loss
PCL-036	1	17017750	17275357	257.607	-0.587927	-1	1-copy loss
PCL-036	1	77093190	118727770	41634.6	-0.798789	-1	1-copy loss
PCL-036	1	147416161	148930490	1514.33	0.538374	1	1-copy gain
PCL-036	1	196309585	196694338	384.753	-0.537491	-1	1-copy loss
PCL-036	4	162306325	187074861	24768.5	-0.842371	-1	1-copy loss
PCL-036	6	82457817	170893567	88435.8	-0.623717	-1	1-copy loss
PCL-036	7	4722214	5663721	941.507	-0.584561	-1	1-copy loss
PCL-036	8	116555	32621911	32505.4	-0.504646	-1	1-copy loss
PCL-036	9	121929704	138012190	16082.5	0.46623	1	1-copy gain
PCL-036	9	138374594	139874685	1500.09	-0.49042	-1	1-copy loss
PCL-036	9	140130704	141111589	980.885	0.621225	1	1-copy gain
PCL-036	11	129180	6704011	6574.83	0.487649	1	1-copy gain
PCL-036	11	8640405	33913588	25273.2	0.480058	1	1-copy gain
PCL-036	13	19427325	115091032	95663.7	-0.774863	-1	1-copy loss
PCL-036	14	19378082	20404293	1026.21	-0.470747	-1	1-copy loss
PCL-036	15	20777717	22703892	1926.17	-0.46768	-1	1-copy loss
PCL-036	22	16256504	20307504	4051	-0.85413	-1	1-copy loss
PCL-036	22	20458894	51237573	30778.7	-0.838949	-1	1-copy loss
